# Supplementary material for: Neurobehavioral Comorbidities in Canine Idiopathic Epilepsy: New Insights into Cognitive and Emotional Domains
Source: Animals (Basel). 2025 May 29;15(11):1592. doi: 10.3390/ani15111592 (PMC12153923; doi:10.3390/ani15111592)
Supplement: Supplementary file 1 [file animals-15-01592-s001.zip]

Archive with 1 entries (1 files):
- animals-3649324-supplementary.pdf
